# Supplementary material for: High impact of bacterial predation on cyanobacteria in soil biocrusts
Source: Nat Commun. 2022 Aug 17;13:4835. doi: 10.1038/s41467-022-32427-5 (PMC9385608; doi:10.1038/s41467-022-32427-5)
Supplement: Supplementary file 4 — Supplementary Data 1 [file 41467_2022_32427_MOESM4_ESM.xlsx]

## Sheet: Sheet1
SITE	TRANSECT	QUADRAT	PLAQUE DENSITY (m^-2)	BIOCRUST COVER (%)	PLAQUE DENSITY IN BIOCRUST (m^-2)	PLAQUE DENSITY IN BIOCRUST (m^-2), TRANSECT MEAN	PLAQUE DENSITY IN BIOCRUST (m^-2), SITE MEAN		SITE	TRANSECT	QUADRAT	BIOCRUST AREA INFECTED (%)	BIOCRUST AREA INFECTED (%), TRANSECT MEAN	BIOCRUST AREA INFECTED (%), SITE MEAN
4	1	1	5	0.855	5.8				4	1	1	0.003
		2	9	0.983	9.2						2	0.006
		3	0	0.975	0						3	0
		4	0	1	0						4	0
		5	0	0.953	0						5	0
		6	0	1	0						6	0
		7	0	0.922	0						7	0
		8	1	1	1						8	0.001
		9	0	1	0						9	0
		10	0	0.983	0	1.6					10	0	0.001
	2	1	2	1	2					2	1	0.0012
		2	2	1	2						2	0.0006
		3	0	1	0						3	0
		4	0	0.99	0						4	0
		5	0	1	0						5	0
		6	0	1	0						6	0
		7	2	0.92	2.2						7	0.0005
		8	7	0.9727	7.2						8	0.0053
		9	0	0.9768	0						9	0
		10	0	1	0	1.34					10	0	0.0008
	3	1	0	1	0					3	1	0
		2	1	1	1						2	0.0015
		3	3	1	3						3	0.0036
		4	0	0.9452	0						4	0
		5	5	0.9936	5						5	0.0063
		6	1	1	1						6	0.0002
		7	0	1	0						7	0
		8	0	1	0						8	0
		9	0	1	0						9	0
		10	0	1	0	1	1.31				10	0	0.0012	0.001
6	1	1	15	0.5691	26.4				6	1	1	0.0242
		2	2	0.7511	2.7						2	0.0061
		3	1	0.7152	1.4						3	0.0015
		4	2	0.759	2.6						4	0.0073
		5	0	1	0						5	0
		6	20	0.9646	20.7						6	0.0367
		7	6	0.9833	6.1						7	0.0174
		8	12	0.7799	15.4						8	0.0487
		9	1	0.799	1.3						9	0.0079
		10	0	1	0	7.65					10	0	0.015
	2	1	1	0.5471	1.8					2	1	0.0021
		2	9	0.7875	11.4						2	0.0143
		3	2	1	2						3	0.0057
		4	3	1	3						4	0.0059
		5	0	1	0						5	0
		6	9	0.9936	9.1						6	0.0442
		7	14	0.8781	15.9						7	0.0322
		8	0	1	0						8	0
		9	10	1	10						9	0.0241
		10	3	1	3	5.63					10	0.001	0.0129
	3	1	1	0.9513	1.1					3	1	0.0019
		2	1	0.9609	1						2	0.0033
		3	0	1	0						3	0
		4	3	1	3						4	0.0043
		5	4	0.944	4.2						5	0.0075
		6	2	1	2						6	0.0007
		7	0	1	0						7	0
		8	5	0.9928	5						8	0.0102
		9	5	0.9894	5.1						9	0.0062
		10	14	0.9596	14.6	3.6	5.63				10	0.0346	0.0069	0.0116
9	1	1	0	0.428	0				9	1	1	0
		2	0	0.476	0						2	0
		3	74	1	74						3	0.277
		4	226	0.857	263.8						4	0.888
		5	8	1	8						5	0.046
		6	1	1	1						6	0.001
		7	0	1	0						7	0
		8	1	1	1						8	0.009
		9	3	1	3						9	0.029
		10	176	1	176						10	0.884
		11	61	1	61						11	0.303
		12	180	1	180						12	0.743
		13	8	0.937	8.5						13	0.038
		14	1	1	1						14	0.049
		15	1	1	1						15	0.003
		16	2	1	2						16	0.013
		17	2	1	2						17	0.008
		18	8	1	8						18	0.025
		19	17	1	17						19	0.128
		20	0	1	0						20	0
		21	1	1	1						21	0.003
		22	0	0.783	0						22	0
		23	0	0.588	0						23	0
		24	0	0							24
		25	0	0.225	0						25	0
		26	0	1	0						26	0
		27	0	0.795	0						27	0
		28	0	1	0						28	0
		29	10	0.883	11.3						29	0.143
		30	0	1	0						30	0
		31	2	1	2						31	0.013
		32	7	1	7						32	0.108
		33	0	1	0						33	0
		34	0	0.045	0						34	0
		35	0	0.229	0						35	0
		36	0	0.047	0						36	0
		37	0	0.786	0						37	0
		38	0	1	0						38	0
		39	0	1	0						39	0
		40	1	1	1						40	0.001
		41	0	1	0						41	0
		42	0	1	0						42	0
		43	1	1	1						43	0.013
		44	0	1	0						44	0
		45	0	0.819	0	18.88					45	0	0.0847
	2	1	1	1	1					2	1	0.0011
		2	0	0.6274	0						2	0
		3	29	1	29						3	0.2037
		4	86	1	86						4	0.8258
		5	85	1	85						5	0.9116
		6	9	0.9521	9.5						6	0.0378
		7	9	0.5855	15.4						7	0.5042
		8	16	0.9238	17.3						8	0.2239
		9	4	0.7334	5.5						9	0.0154
		10	6	1	6						10	0.0248
		11	0	0.4941	0						11	0
		12	1	0.4246	2.4						12	0.0012
		13	1	0.7675	1.3						13	0.0008
		14	4	0.605	6.6						14	0.0097
		15	4	0.6759	5.9						15	0.0152
		16	11	1	11						16	0.0873
		17	17	1	17						17	0.4166
		18	5	1	5						18	0.0312
		19	0	1	0						19	0
		20	0	0.3439	0						20	0
		21	0	0.7591	0						21	0
		22	0	0.6696	0						22	0
		23	1	0.8039	1.2						23	0.0035
		24	23	0.8189	28.1						24	0.5891
		25	9	0.8007	11.2						25	0.0403
		26	45	1	45						26	0.6995
		27	26	1	26						27	0.2825
		28	53	0.9345	56.7						28	0.803
		29	6	1	6						29	0.0258
		30	0	0.6758	0						30	0
		31	1	0.9693	1						31	0.0069
		32	0	1	0						32	0
		33	0	0.6155	0						33	0
		34	0	0.5186	0						34	0
		35		no biocrut							35
		36		no biocrut							36
		37		no biocrut							37
		38	0	1	0						38	0
		39	0	1	0						39	0
		40	0	1	0						40	0
		41	0	0.9164	0						41	0
		42	8	0.7853	10.2						42	0.2805
		43	67	0.8764	76.4						43	0.657
		44	90	1	90						44	0.8693
		45	65	1	65						45	0.8535
	3	1	17	0.7151	23.8	17.7				3	1	0.3415	0.2086
		2	61	1	61						2	0.6283
		3	36	0.2752	130.8						3	0.9776
		4	69	0.5457	126.4						4	0.8957
		5	0	0.0385	0						5	0
		6	0	0.417	0						6	0
		7		no biocrut							7
		8	0	0.4314	0						8	0
		9	0	0.2372	0						9	0
		10	0	0.2718	0						10	0
		11		no biocrust							11
		12	0	0.155	0						12	0
		13		no biocrust							13
		14	0	1	0						14	0
		15	4	0.1519	26.3						15	0.8551
		16	22	1	22						16	0.9562
		17	23	0.875	26.3						17	0.8113
		18	1	0.8641	1.2						18	0.0046
		19	0	0.703	0						19	0
		20	28	0.9822	28.5						20	0.8726
		21	10	0.7522	13.3						21	0.2694
		22	0	0.1152	0						22	0
		23	0	0.1237	0						23	0
		24	12	0.5606	21.4						24	0.6942
		25	0	1	0						25	0
		26	3	0.2319	12.9						26	0.0336
		27	17	0.8072	21.1						27	0.3885
		28	3	0.6571	4.6						28	0.1074
		29	15	1	15						29	0.9273
		30	24	1	24						30	0.5506
		31	4	0.9888	4						31	0.0225
		32	1	0.2826	3.5						32	0.0048
		33	4	0.7859	5.1						33	0.1818
		34	5	0.5932	8.4						34	0.0816
		35	5	0.6153	8.1						35	0.3347
		36	45	1	45						36	0.9249
		37	37	1	37						37	0.9056
		38	48	1	48						38	0.94
		39	49	1	49						39	0.9283
		40	36	1	36						40	0.8138
		41	4	1	4						41	0.0789
		42	19	0.7172	26.5						42	0.4687
		43	68	1	68						43	0.8657
		44	47	1	47						44	0.8786
		45	27	1	27	23.22	19.93				45	0.8083	0.4179	0.232
				Grand Means:	14.55	8.96	8.96					0.16	0.0832	0.0815
				Standard deviation:	33.3	8.63	9.75					0.3015	0.1429	0.1304
SITE 4: lat 32.51540°, long -106.74269°, Las Cruces, NM, Chihuahuan Desert									SITE 4: lat 32.51540°, long -106.74269°, Las Cruces, NM, Chihuahuan Desert
SITE 6: lat 32.9913°, long -111.76130, Casa Grande, AZ, Sonoran Desert									SITE 6: lat 32.9913°, long -111.76130, Casa Grande, AZ, Sonoran Desert
SITE 9: lat 33.30089°, long -111.68285°, Mesa, AZ, Sonoran Desert									SITE 9: lat 33.30089°, long -111.68285°, Mesa, AZ, Sonoran Desert
