# Supplementary material for: High impact of bacterial predation on cyanobacteria in soil biocrusts
Source: Nat Commun. 2022 Aug 17;13:4835. doi: 10.1038/s41467-022-32427-5 (PMC9385608; doi:10.1038/s41467-022-32427-5)
Supplement: Supplementary file 5 — Source Data [file 41467_2022_32427_MOESM5_ESM.xlsx]

## Sheet: Fig 3a
Fig 3a
ASV	Taxonomy	End-point EMMA	2nd dilution to extinction	1st cell sorting	2nd cell sorting
c6a9ad5e779fa838c22741286797ef3d	Cyanoraptor	0.0481153	0.482197	0.567544	0.82721
8e24daee1c687991e8e4e0d7c4daf10b	Flavisolibacter	0.328036	0	0	0
0e0664e10371b8fbaea27d3d386a887d	Methyloversatilis	0.254193	0	0	0
016910857cfda661cea00c0078b6304c	Comamonadaceae	0	0.196167	0.0730904	0.0153167
b1ae87e5d4e38020ee79ac30f51ae06f	Spirobacillales	0.0833651	0	0	0
ca30e3a1458d8dc6236c07212c33e7e9	Flavisolibacter	0	0.0121318	0.129092	0
e52aa9860b432399fed80be3d084e8a4	Comamonadaceae	0.0480392	0	0	0
a4322a1b506aec5420f31e58b7788bc9	Limnobacter	0.0383268	0	0	0
cc53de284642a94c8d10e8e30fcbec62	Hydrogenophaga	0.0277353	0	0	0
11f88eb2d9db3d780dd70e90d67dbbc9	Limnobacter	0	0.0298332	0.0340061	0.0307747
9a93fa673ab969fd36fafdcb5861d4f4	Phaeospirillum	0.0237686	0	0	0
26a9ec813b1f897dc0a259cade0a45e3	Caulobacteraceae	0	0.0528163	0.00958215	0.00391742
a90d5b4368338dea15569269e8d33fb8	Sediminibacterium	0	0.00403325	0.0471349	0.0107994
0f7aae3aaedaaf522edfc059c4a4eb9c	Sphingomonadales	0	0	0.0422884	0.0271043
e225b4ccec0e9f53f141ff977ca39331	Rhodobacter	0.0156104	0	0	0
d71a1d69172edb2e2a5bd5820f3a6579	Flavisolibacter	0	0.0411754	0	0
076ccdc36e808a5be21e84590fd15a26	Comamonadaceae	0	0	0.0383185	0
9cc1841819782d1c8971fecedb92f70d	Chitinophagaceae	0.0111315	0	0	0
e21c40a9ceb9e669cbe4b186e08fc2d8	Chitinophagaceae	0	0.0153007	0.00858464	0.0323981
10e83a61b9a51635a66d93d7c95b4ec9	Rhodobacter	0	0.0209665	0.0101363	0.00652903
cb1e918c919968e5051c927959c6cebd	Methyloversatilis	0	0.0274005	0.00419156	0.00155285
e4ed909cc85ad005a51c94f3e7c67cbd	Rhizobiales	0	0.029097	0	0
3e201579676c62d17a3165dc95bfbaf7	Caulobacteraceae	0.00942508	0	0	0
7b35d2c0f523ab3f83746e97d41ab112	Comamonadaceae	0.00901665	0	0	0
434b1a31747e86a576b60013f35da0c3	Sphingomonadales	0.00892319	0	0	0
ec4beab3963241c35c22f57155a96813	Agrobacterium	0	0.0247116	0.00172297	0
6792a76b7f2949addb1a041413b0a962	Hydrogenophaga	0	0.00902679	0.00960231	0.00448209
1defe9a342c4db7115289247acd2e001	Larkinella	0.00640338	0	0	0
c03c58c3b91013bbd6b530736fbdef86	Phycisphaerales	0.00614032	0	0	0
99dfc8b041e35f70938d6e00e735505c	Sphingomonadaceae	0.00608494	0	0	0
c6224b7c0b2c4480f8201c3d333d83a6	Bacteria	0	0.00986972	0.00176328	0.0178578
6e5f80c2fd402fb816ca47db464331be	Agrobacterium	0.00532	0	0	0
1316b530fa3ec6c60e726cebff58de97	Devosia	0	0.0149486	0	0
f5df8571fbcf29ad487885e852f05b11	Bacteria	0.00446852	0	0	0
6b0812ffa28ef400a97a584b97114117	Comamonadaceae	0	0	0.00957208	0.00684666
13719b5f2d100e773b256b3e4a1be750	Hydrogenophaga	0.00391818	0	0	0
ec2d6a507c1523488ff874308944ef71	Sediminibacterium	0.00387664	0	0	0
df0839ba74e4b06cf13f6e76fc894f87	Chitinophagaceae	0.00363781	0	0	0
f4d12fdb4a3dbc05de1d3b4c97a6e66c	Burkholderia	0.0035409	0	0	0
85b19a1ae2e268f2a4994e06b4ce55c5	Stramenopiles	0.00327438	0	0	0
8ac50786633a6c6c0da1f533879c6cb2	Sphingopyxis	0	0.00567642	0.00289178	0.000423504
fa9a43be72eb4b6d98dbda859bd764fa	Sphingopyxis	0.00282095	0	0	0
5d1600d194d147773072b0028d339702	0319-6E2	0.00255097	0	0	0
1ae1a9847218b92ffc140547131b70da	Sphingomonadaceae	0	0.00147246	0.00446361	0.00511735
073f546b4b0bea3e61eb43f07c99c080	Bacteria	0.00240905	0	0	0
0cd6b5111d4064f8022e61511d5d1e6b	Opitutus	0.00226714	0	0	0
6c9d028d8a6d660b26b624e4a2c94fa3	Rhizobiales	0.0022083	0	0	0
5effc91a44bd4d17f67732521f6d4104	Bacteria	0.00215638	0	0	0
2a9036b4364cb46f53bf9a47b375c1a2	Fimbriimonas	0.00204216	0	0	0
d006808ac214804980e6191a4de9c269	Sphingomonadaceae	0	0.00358511	0.00157184	0
22544da6c7f194b115c8aaeb0269c1f2	Flavisolibacter	0.00158181	0	0	0
bf434d9a9eb47259494a10091cfc38e0	WD2101	0.00154373	0	0	0
a24ad61384f3c29a4a6526fc3aa6f04e	Sphingomonadaceae	0.00151258	0	0	0
fbbbe44796cc54c181e7ca35c0d362d4	Mycoplana	0.00140182	0	0	0
2038cf025ad4f3351a02eceea43cdf0c	Rhodospirillaceae	0.0013949	0	0	0
e18efed20cd4e3e7e90bab18abc67a96	Prosthecobacter	0.00138798	0	0	0
6558f0f2e77f623a2e7e1a9491829508	Opitutus	0	0.00418263	0	0
dfa62ecc4aaa51635e335803b1067a52	Rhizobiaceae	0.00135682	0	0	0
e193276f74c9fe77d0e1009d5c3f5f3d	Hyphomonadaceae	0.00126683	0	0	0
518a4f2e08acff8de752e3cf0b9b1205	Phyllobacteriaceae	0.00123222	0	0	0
dc78891b092a7df291fc7a57e9e4c242	Bacteria	0.00122876	0	0	0
2c2383ab687e1cf0364684a5a9a496c6	[Pedosphaerales]	0.00121491	0	0	0
f599fcd911b2bde80ce9203ea99b4deb	Achromobacter	0.00116645	0	0	0
872b93aae58ce7477965ac8902d75e21	Phenylobacterium	0.00110069	0	0	0
1bd30a79879f7f965cfeb493ee548856	Flavisolibacter	0.000931086	0	0	0
ccdbe81665ad54a1ec37916ed6bab783	Bradyrhizobium	0.000917241	0	0	0
bb11e2dde3532e74be743bfe669861fd	Sediminibacterium	0	0	0	0.00921122
e396151cbd505f126fb57347f80b5d04	Larkinella	0	0.00244342	0	0
996268b5bd53c6248685fbbd02a06266	Solibacterales	0.000751099	0	0	0
2714cd69050aae0ddfcaf908a2d670e1	Phaeospirillum	0	8.53597e-05	0.00178343	0.000458797
dde82b7792c84ca577dd1ff478544c5f	Caulobacteraceae	0.00064726	0	0	0
b0074dff2ef662dc44eb85c4146de758	Gammaproteobacteria	0.000581496	0	0	0
bdb478c53978136e4cf5bf24612cb4de	Phyllobacteriaceae	0	0.00154715	0	0
e6d2b8c6f57baff691afc724e625df47	PRR-11	0.000498425	0	0	0
ca3c8a768c7a38d4d84fdef00c726810	Rhodospirillaceae	0	0.00147246	0	0
1e914a78330344e83ca8b28855af4ae2	Comamonadaceae	0.000443045	0	0	0
d572c921b41941110785ddad54f5d203	WD2101	0	0.00135509	0	0
76934640dbea2c095a5e7ef9c98c1662	OPB56	0.000418816	0	0	0
be19edaf6c66c772930381d6216d3d3b	Devosia	0.000380741	0	0	0
ced5c2c3ce9119277f762829c2275f7c	Rhizobiales	0	0.00102432	9.06828e-05	0
edd09bdccf59ad62b545fa765c03771c	WD2101	0.000359974	0	0	0
f138eb6c7aee70c5238d3a01acfa0bfc	Sphingomonadaceae	0.000359974	0	0	0
5042e0ff299cea724a063aa3b1549418	Ellin517	0.000356512	0	0	0
18b278959de8b2ffdeab907d978833d0	Opitutus	0	0	0.00102774	0
243aa2f6ba164fc4f91686db1f26f93a	Dyadobacter	0.000342667	0	0	0
b9a7b62e31240d19170a7580789a009f	Gaiellales	0.000339206	0	0	0
55cc7b2d2457063ae60ed0cf07b59097	Rhizobiales	0.000325361	0	0	0
6c72d3836a722f09c178a6aace6237ea	Caulobacteraceae	0	0.000949627	5.03794e-05	0
0b5d41a8c11a62c703756e6677a497b0	Alphaproteobacteria	0.000314977	0	0	0
2e5aaae88ec1904a7d8f93cf29d29b4b	BD7-3	0.000314977	0	0	0
e46f28e5a4646c63d4037aebc7e5c1bd	Caulobacteraceae	0.000301132	0	0	0
3503a6d49ad7c60697a3e9577567758c	Hyphomonadaceae	0.000273442	0	0	0
ea0d847db986e324b7a304d504a9c442	Alphaproteobacteria	0.000249213	0	0	0
947ba44c81af03a1eab957fe09cfc493	Rhodospirillaceae	0.000238829	0	0	0
d6a52c398f84c19ca9d19931728a6c7f	ML635J-21	0.000238829	0	0	0
3add28d1e411ef0d38bdffa0ada55b3c	Phyllobacteriaceae	0	0.000704218	0	0
3e5f4ec24c51a1cff30e39594dacb10e	Enterococcus	0.000228445	0	0	0
97c58f62b78d068ef358f7c438c29045	Microthrixaceae	0.000224984	0	0	0
127bb70cabc3748dc6fab7147589ed7c	Sphingopyxis	0.0002146	0	0	0
095055960febc2c3f9d8f4129efc8034	Kaistobacter	0	0.000618858	0	0
e3c4c2a0cff80aaccf21843e6536bd63	Devosia	0.000197293	0	0	0
ee9090125a62ff2f50fb794966e9f5cb	Mycoplana	0	2.13399e-05	0.000544097	0
5308051ef0474aef7d0b4ca0cfaaa154	Bacteria	0.000186909	0	0	0
b29882ab8ce5e3d96f231606cbdc5b8a	Microbacteriaceae	0.000183448	0	0	0
02fea1d99117580911cbbf813daaa05c	Ellin517	0.000179987	0	0	0
30d2b864e0cdb4a1771b59b4bfb3618f	Opitutus	0.00016268	0	0	0
dd063c2d8d4c61e1e98d908d66c7406d	Aeromicrobium	0.00016268	0	0	0
7464357f9fdd8968a7a24084ba645b7a	PRR-11	0.000159219	0	0	0
8e89e7ca6424044662154d213e9fad11	Phyllobacteriaceae	0.000159219	0	0	0
264fde221288fa4dcfac7615b7206548	Comamonadaceae	0	0.000458809	0	0
e18bb98c732644e0a538a270ea59944d	Sphingomonadaceae	0	0	0.000423187	0
a448d7ed156177069e8acf8bd58ab95e	Rhizobiales	0.000141913	0	0	0
872f902229a14453ef5385058f4ca520	Bradyrhizobiaceae	0.000138451	0	0	0
5f7bed98f2139bd47275e36461e52795	Bacteria	9.34547e-05	0.00011737	0	0
100ad92464ad534d76ec29dd51a2cec4	Comamonadaceae	0.000128068	0	0	0
f459dbe1cd92b7e77a672b6834b4581c	Phenylobacterium	0	0.000384119	0	0
21102eba42ad80631a5e83e1907029f8	Pseudoxanthomonas	0.000114222	0	0	0
cc36c26d377e0a8f55d270983e5dd00f	Bacteriovoracaceae	0.000110761	0	0	0
a3ce31cb0d1f0660de1af55b3e028da4	Caldilineaceae	0.000100377	0	0	0
df79b9725ae6d466b5d4c203d5be25ce	Segetibacter	9.6916e-05	0	0	0
0d4b1637f38272fea8ade94644258620	Bacteroides	0	0.000277419	0	0
5d4a9fcfcb8e807b2a1e3f5cc62dac91	Pseudoalteromonas	0	0.000277419	0	0
a68b1991d6c6319ff240c01c547f4f5c	Sphingomonadaceae	8.65321e-05	0	0	0
920f4539441c5abc342d1ae2a2d4f457	Burkholderia	0	0.000256079	0	0
a0275b1e1ebcc02f4337038f34340986	Streptophyta	0	0.000256079	0	0
e21fcaa4fccdbc3f53859427489b287d	Dyadobacter	8.30709e-05	0	0	0
1244255f1ae9b13df85ea68c11836b59	Rubellimicrobium	0	0.000245409	0	0
16f0422b1b297a28aad7133916103f98	Phyllobacteriaceae	7.96096e-05	0	0	0
1bdb81b93f8e7f1aa52921c190ba9eb7	Ralstonia	0	0.000245409	0	0
eb4399807e33cd350840a378db60f0f4	Rubellimicrobium	7.96096e-05	0	0	0
661f9a65beabb60209abb3ef4fec8604	Staphylococcus	0	0.000234739	0	0
7a621769708615f70650b85efa6cf009	Bacteriovoracaceae	0	0.000234739	0	0
1a2e3b590b36f60131f6d19d39077c8a	Rhodospirillaceae	7.2687e-05	0	0	0
a2f396b1d82b7c3e3e7ea8660fad9ee7	Devosia	0	0.000224069	0	0
2f5ee26eb08e33d9573cd5ddc3077de8	Corynebacterium	0	0.000213399	0	0
936c7d94fbf2b656ba334da2ec508f80	Chitinophagaceae	6.92257e-05	0	0	0
73d60c39518b40c48ce316a9b67408ed	Chitinophagaceae	6.57644e-05	0	0	0
c01e72d58c2bc8c454f49357d3f4f930	Faecalibacterium	0	0.000202729	0	0
7aafbacd7d94eb8964e0cd2a5a24e07b	Caulobacteraceae	0	0.000181389	0	0
d1c38d16f58b3e1452d9ad501653cb4e	Pimelobacter	5.88419e-05	0	0	0
67e9c64d74382bdb76be91b544d6d430	Rhizobiaceae	0	0.000170719	0	0
fee66c6bb5c8a568599a645c1261c1cf	Sediminibacterium	0	0	0.000161214	0
a767e509089f41a1a4d8077e5c789119	Bacteria	4.8458e-05	0	0	0
1b4df722094d933772c2f7040cfbad5c	Mogibacterium	4.49967e-05	0	0	0
6f3e4f02c05de2d2f41503f0d03aea58	mb2424	0	0	0.000130986	0
9f6757af2e3571a9ef80d6a3f1b7a1f5	mb2424	4.49967e-05	0	0	0
d5b701aa47a352f27ddf96760b0b008e	Neisseriaceae	4.49967e-05	0	0	0
6aa3636d4b1a9117f613ddee52d85564	Bacteroides	0	0.00012804	0	0
93f6b329b8fe606a713c70bc54b92766	Rhizobiales	4.15354e-05	0	0	0
94cfe6bba1115ee6ef1363b230e802b5	Opitutus	4.15354e-05	0	0	0
c8e28a7b4c4933b18958eb0b5223310c	Acetobacteraceae	0	0	0.00012091	0
b1b8738ca679c1266fa0369c13932a61	Corynebacterium	3.80741e-05	0	0	0
f8af764bfd533ee23618450d6624c837	Bacteriovoracaceae	3.80741e-05	0	0	0
4ef699c0d2e6b84716dea20197389eb7	Lactobacillales	3.46129e-05	0	0	0
56aab6990e276077f6b1f9c95023ca18	Bifidobacterium	0	0.0001067	0	0
d753fd01a4bfcd87165f37cb6a91717d	Rubellimicrobium	3.46129e-05	0	0	0
8cca9cd32be776070bbc8a1c2039164d	Comamonadaceae	0	9.60297e-05	0	0
191d4b6bf07c6efcd0b2e9eae201f6a9	Actinobaculum	0	8.53597e-05	0	0
263a398bc251e861d61ce769129dde12	Escherichia	0	8.53597e-05	0	0
28b0ccbdfe109ae7198aaea563d5cf55	Mycobacterium	2.76903e-05	0	0	0
56fb6f90008c3992277f2a10b8309709	YLA114	2.76903e-05	0	0	0
d1e98a0852c219aa9a1fd86681415172	Rikenellaceae	0	8.53597e-05	0	0
ee5a5d250b460f26ec44b2124fd3ca40	Rhizobiales	2.76903e-05	0	0	0
2f7a5a25cdaeb6c18aaa76a17074d8f6	Phyllobacteriaceae	0	7.46898e-05	0	0
57f0c2ba2627cebfea197aa991777cb0	Parabacteroides	2.4229e-05	0	0	0
b2af33ee3eaab6da8ca93e79d91bd9b3	RF32	0	7.46898e-05	0	0
270dfdb9382a36d8429cc9b6af7c8301	Hyphomonadaceae	2.07677e-05	0	0	0
aba1182e40b696b1e40fd222b5916e0e	Achromobacter	0	6.40198e-05	0	0
ce87231f343e8a131df11f668ba8ffe0	Devosia	0	0	6.04552e-05	0
eb21f8ed2a1f14a970a3c8d8a48db6f7	Achromobacter	0	6.40198e-05	0	0
eb7e5fa9bc914d422aff8a0ac483b223	Clostridiales	0	6.40198e-05	0	0
0de3eae15b075ecb1dfa0822958d088c	Labrys	0	5.33498e-05	0	0
20651ab0a9871a2a25a3d4e9737ef014	Akkermansia	0	5.33498e-05	0	0
870b7b542514235d5d59f4450135866a	Acinetobacter	0	0	5.03794e-05	0
08e07ee6614fb550af5110c3ae2e16e7	Flavobacterium	1.38451e-05	0	0	0
3b473fd057410ed5f3d50086a5e64bb1	Gammaproteobacteria	1.38451e-05	0	0	0
8e254e8321d43541ab6bcf7675ab5fc8	Anaerococcus	0	4.26799e-05	0	0
92227186efefcd12adc03eae8f818531	Planctomyces	1.38451e-05	0	0	0
a8bdf0637c93e3f78ee95aed46214ad1	Micrococcaceae	1.38451e-05	0	0	0
fad3fe29d9b023b0877bdae54d0cfaab	Methylobacteriaceae	0	4.26799e-05	0	0
7cc46f48aab5d3ececa737a629ca9c21	Fimbriimonas	1.03839e-05	0	0	0
b12ad31c4925590582488d1f2d2b4465	3BR-5F	1.03839e-05	0	0	0
bcf88768db76b8af62e6d89adfd23bd3	Parabacteroides	0	3.20099e-05	0	0
e6022b515cab7644b22ddad0564b3b73	[Eubacterium]	0	3.20099e-05	0	0
e8f16a638d88250f78ccc253471ccd3c	Cytophagaceae	1.03839e-05	0	0	0
4966c6e2d42990f17301954a34bd8249	3BR-5F	6.92257e-06	0	0	0
ac1c8435db7a24e0562b79c3fd41f7e4	Fimbriimonas	0	2.13399e-05	0	0
cce43a59292588ad95a22c444eba623c	A4b	6.92257e-06	0	0	0
Raw sequencing data has been deposited in NCBI, BioProject PRJNA730549

## Sheet: Fig 3b
Fig 3b
Organism	End Point EMMA	2nd Dilution to Extinction	1st Cell Sorting	2nd Cell Sorting
Bacteria	0.00674592	0.0102256	0.00176328	0.0176738
Limnobacter	0.0578602	0.0292419	0.0340061	0.0304576
Inhella inkyongensis	0.0725225	0.202619	0.0730904	0.0151589
Sediminibacterium	0.00585238	0.00382255	0.0471349	0.0106881
Comamonadaceae	0.0235663	0.0207045	0.0101363	0.00646175
Chitinophagaceae	0.00549184	0.015242	0.00858464	0.0320643
Hydrogenophaga palleronii	0.00674592	0.00952622	0.00960231	0.00443591
Arthrospira fusiformis	0.0142286	0.0517792	0.00958215	0.00387705
Methyloversatilis	0.383744	0.0285666	0.00419156	0.00153685
Cyanoraptor	0.073	0.481	0.568	0.819
Raw sequencing data has been deposited in NCBI, BioProject PRJNA730549

## Sheet: Fig 5 & 6a,b
Fig. 5, 6a, 6b
		Chl a (mg/m-2)		Scytonemin (mg/m-2)		Productivity (mmol O2*m-2*h-1)		EPS (mg/cm-2)		Difference in Dust Trapping (relative units)		Moisture Retention (m until 80% water content)				TOC (g/kg soil)		TIC (g/kg soil)		TON (g/kg soil)		TIN (g/kg soil)				Heterotrophic Bacteria (millions 16S rRNA gene copy number/cm-2)*		Cyanobacteria (millions 16S rRNA gene copy number/cm-2)**		Proteobacteria (millions 16S rRNA gene copy number/cm-2)		Bacteroidetes (millions 16S rRNA gene copy number/cm-2)		Cyanoraptor. (millions 16S rRNA gene copy number/cm-2)				Microcoleus vaginatus (millions 16S rRNA gene copy number/cm-2)		Schizothrix spp. (millions 16S rRNA gene copy number/cm-2)		Allocoleopsis spp. (millions 16S rRNA gene copy number/cm-2)		Potamolinea spp. (millions 16S rRNA gene copy number/cm-2)		Xeronema spp. (millions 16S rRNA gene copy number/cm-2)
Site	Plaque	Out	In	Out	In	Out (avg)	In (avg)	Out	In	Out	In	Out	In	Site	Plaque	Out	In	Out	In	Out	In	Out	In	Site	Plaque	Out	In	Out	In	Out	In	Out	In	Out	In	Site	Plaque	Out	In	Out	In	Out	In	Out	In	Out	In
1	1	64.1	30.3	145.3	136.2	1.5 ± 0.4	-0.4 ± 0.2	0.02	0.04	1.2	0.8	60.5	37.6	1	1	16.9	11.4	1.2	2.3	0.8	0.3	0.1	0.3	1	1	33.4	115.7	85.6	56.8	8.2	50.4	4.5	22	2.7	5.6	1	1	40.8	16.8	4.3	3	10.7	0	2.3	0.9	3	0.7
	2	82.2	48.3	174.9	141.9	1.4 ± 0.4	-0.1 ± 0.0	0.04	0.05	2.1	1.3	49.5	20.9		2	17.1	15.7	0.7	2.3	0.8	0.5	0.1	0.2		2	51	36.2	125.7	36.2	14.9	10.4	13.5	6.8	5.9	1.6		2	56.7	7.5	1.4	8.9	15.9	0	4	3.3	4.3	0.3
	3	67.8	34.4	166	107.5	0.6 ± 0.2	-0.7 ± 0	0.07	0			34.6	8.3		3	28.3	18.5	10.3	17.2	1.6	1.2	0.1	0.2		3	18.3	153.7	47	31.2	6.8	66.9	5.2	32.9	2.4	14.7		3	23.8	6.7	0.2	5.3	8.3	0.3	2.4	1.1	2.7	0.2
	4							0.03	0						4	24.1	30.1	10.8	6.1	1.3	1.3	0.1	0.1		4												4
	5														5	10.6	9.2	0.7	1.5	0.9	0.1	0.5	1.1		5												5
	6														6	11.9	10	2.9	0.9	1	0.7	0.3	0.4		6												6
4	1	95.3	52.8	489	279.6	0.4 ± 0.2	-0.1 ± .01	0.16	0.12	2.3	1.6	41.2	14.8	4	1									4	1	147.5	111.8	101.6	23.4	49.2	50.1	19.3	13.5	4.8	3.2	4	1	27.8	11.2	9.6	0.5	0.8	0.5	3.1	0.2	4.7	0.7
	2	114.5	72.2	898.8	321.9	0.6 ± 0.4	-0.2 ± 0.3	0.26	0.13			51.9	11.3		2										2	132.1	72	43.9	18.3	44.4	26.1	13.6	8.1	4.6	1.5		2	9.1	5.9	2.7	1.5	0.3	0.3	0.9	0.6	3.3	0.8
	3	77.4	37.2	387.2	81.2	0.4 ± 0.2	-0.1 ± 0.1	0.29	0						3										3	139.9	82.1	88.4	15.6	49.5	31.4	18.7	8.9	5.3	2.2		3	16.2	3.3	3.6	1.3	1.2	0	1.3	0.5	9.5	0.1
	4							0.11	0						4										4												4
	5														5										5												5
5	1	137.5	24.4	203.7	97.6	0.7 ± 0.2	0 ± 0							5	1	25.8	23.1	4.2	2.2	1.4	1	0	0.1	5	1	129.9	85.8	129.6	12.9	45.4	26.3	23.1	10.1	14.4	6.8	5	1	71.2	0.8	0	0	13.6	1.2	0	0	1.2	0.2
	2	85	23.3	142.3	115.1	1.3 ± .3	-0.2 ± 0								2	30.4	24.5	9.75	13.2	1.9	1.2	0.1	0.4		2	252.5	168.7	206.1	53.7	129.8	75.2	41.4	26.3	19.2	17.4		2	69	33.2	10.5	5.5	11.3	1.5	0.6	1.4	3.9	0
	3	89.3	17.9	162.1	207.7	0.7 ± 0	0 ± 0								3	29.4	26.9	10.85	9.75	1.7	1.1	0.1	0.3		3	317.2	454.7	266.7	71	133.9	216.4	63.3	76.7	29.9	30.4		3	65.8	16.5	0.5	0.2	74.1	19.4	11.5	0.6	4.6	0.2
	4														4	26.2	27.4	13.05	14.9	1.7	1.5	0.1	0.4		4												4
	5														5	15.5	10	7.35	14.85	0.8	0.6	0	0.2		5												5
6	1	49.7	14.9	85.4	46.3	0.8 ± 0.4	-0.0 ± 0.0	0.12	0.04	1.2	0.8	57	8	6	1	12.4	11.8	2.2	1.5	0.5	0.4	0.1	0.1	6	1	92	32.4	127.8	13.3	48.4	14.2	18.5	8.3	3	1.8	6	1	0	0	15.9	5.4	0	0	3	1.4	1.3	0
	2	74.2	10.2	130.2	40.6	0.9 ± 0.2	-0.4 ± 0.3	0.07	0.06	1.4	0.921				2	9.8	6.3	1.05	0.6	1.2	0.7	0.5	0.7		2	23.4	21.6	58.8	6	12.1	10.3	4.8	3.1	0.4	1.6		2	0.2	0	19	2.1	0	0	5.5	0.6	1.3	0.1
	3	75	24.7	180.4	105.5	0.2 ± 0.2	-0.1 ± 0.1	0.29	0.21						3	9.2	5.7	0.6	0.5	0.7	0.1	0.3	1		3	191.3	607.1	196.5	59.2	62.2	146.4	69.2	37.1	18	14.3		3	3	0	82.4	5	0	0	17.5	1.2	2	0
	4							0.21	0.1						4	23.7	25	13.55	11.05						4												4
	5														5	7.2	8	3.3	3.15						5												5
9	1	105.1	5	231.5	89.4	0.3 ± 0.2	-0.1 ± 0.1	0.65	0.36	2	1.1			9	1									9	1											9	1
	2	56.8	8	116.6	87.7	0.4 ± 0.2	0 ± 0	0.89	0.41	1.6	1				2										2												2
	3	69	9.7	146.2	82	0.6 ± 0.3	-0.1 ± 0.2	0.90	0						3										3												3
	4							0.39	0						4										4												4
Sequencing source data deposited in NCBI, BioProject PRJNA786587

## Sheet: Fig 7
Fig. 7
Site 4												Site 6												Site 9
Transect 1				Transect 2				Transect 3				Transect 1				Transect 2				Transect 3				Transect 1				Transect 2				Transect 3
Quadrat	% Plaque	% Biocrust	# Plaques	Quadrat	% Plaque	% Biocrust	# Plaques	Quadrat	% Plaque	% Biocrust	# Plaques	Quadrat	% Plaque	% Biocrust	# Plaques	Quadrat	% Plaque	% Biocrust	# Plaques	Quadrat	% Plaque	% Biocrust	# Plaques	Quadrat	% Plaque	% Biocrust	# Plaques	Quadrat	% Plaque	% Biocrust	# Plaques	Quadrat	% Plaque	% Biocrust	# Plaques
1	0.00301072	0.855488	5	1	0.001196	1	2	1	0	1	0	A1	0.0242427	0.569055	15	B1	0.00208153	0.5471	1	C1	0.00188317	0.951298	1	A1	0	0.427832	0	B1	0.00105622	1	1	C1	0.341515	0.715055	17
2	0.0057834	0.982962	9	2	0.000609111	1	2	2	0.00151623	1	1	A2	0.00609079	0.751057	2	B2	0.0142595	0.787542	9	C2	0.00334713	0.960943	1	A2	0	0.476383	0	B2	0	0.62744	0	C2	0.628276	1	61
3	0	0.975453	0	3	0	1	0	3	0.00358839	1	3	A3	0.00147268	0.71517	1	B3	0.00565769	1	2	C3	0	1	0	A3	0.277414	1	74	B3	0.203651	1	29	C3	0.977626	0.275192	36
4	0	1	0	4	0	0.989953	0	4	0	0.945215	0	A4	0.00725594	0.758994	2	B4	0.00590281	1	3	C4	0.00429023	1	3	A4	0.887684	0.856765	226	B4	0.825789	1	86	C4	0.895727	0.545674	69
5	0	0.953233	0	5	0	1	0	5	0.00626461	0.993607	5	A5	0	1	0	B5	0	1	0	C5	0.00749253	0.943986	4	A5	0.0461594	1	8	B5	0.911571	1	85	C5	0	0.0385383	0
6	0	1	0	6	0	1	0	6	0.000182347	1	1	A6	0.0367288	0.964645	20	B6	0.0441695	0.993568	9	C6	0.00065627	1	2	A6	0.000902497	1	1	B6	0.0377805	0.952072	9	C6	0	0.417008	0
7	0	0.922458	0	7	0.000513162	0.920049	2	7	0	1	0	A7	0.0174009	0.983313	6	B7	0.0321619	0.878112	14	C7	0	1	0	A7	0	1	0	B7	0.504225	0.585518	9	C7	0	0	0
8	0.00109067	1	1	8	0.00525654	0.972679	7	8	0	1	0	A8	0.0487145	0.779859	12	B8	0	1	0	C8	0.0101619	0.992828	5	A8	0.00900751	1	1	B8	0.223949	0.923797	16	C8	0	0.431418	0
9	0	1	0	9	0	0.976785	0	9	0	1	0	A9	0.00786364	0.798986	1	B9	0.0240886	1	10	C9	0.00615515	0.98937	5	A9	0.0286148	1	3	B9	0.0154381	0.733353	4	C9	0	0.23724	0
10	0	0.983357	0	10	0	1	0	10	0	1	0	A10	0	1	0	B10	0.000958662	1	3	C10	0.0346066	0.95963	14	A10	0.884477	1	176	B10	0.0247558	1	6	C10	0	0.271779	0
																								A11	0.303183	1	61	B11	0	0.494119	0	C11	0	0	0
																								A12	0.743267	1	180	B12	0.00124008	0.424575	1	C12	0	0.155012	0
																								A13	0.0381167	0.936841	8	B13	0.000798849	0.767546	1	C13	0	0	0
																								A14	0.0485222	1	1	B14	0.00972316	0.605016	4	C14	0	1	0
																								A15	0.00330681	1	1	B15	0.01522	0.675945	4	C15	0.855085	0.151911	4
																								A16	0.013241	1	2	B16	0.0872979	1	11	C16	0.956188	1	22
																								A17	0.00764073	1	2	B17	0.416562	1	17	C17	0.811268	0.874992	23
																								A18	0.0247437	1	8	B18	0.0312113	1	5	C18	0.00458505	0.864084	1
																								A19	0.12828	1	17	B19	0	1	0	C19	0	0.703047	0
																								A20	0	1	0	B20	0	0.343938	0	C20	0.872647	0.982218	28
																								A21	0.00308541	1	1	B21	0	0.759079	0	C21	0.269356	0.752197	10
																								A22	0	0.783167	0	B22	0	0.669585	0	C22	0	0.115218	0
																								A23	0	0.588417	0	B23	0.00349096	0.80387	1	C23	0	0.123709	0
																								A24	0	0	0	B24	0.589091	0.818946	23	C24	0.694165	0.560566	12
																								A25	0	0.225041	0	B25	0.0402713	0.800707	9	C25	0	1	0
																								A26	0	1	0	B26	0.699523	1	45	C26	0.0335563	0.231926	3
																								A27	0	0.795356	0	B27	0.282497	1	26	C27	0.388528	0.807229	17
																								A28	0	1	0	B28	0.803016	0.934522	53	C28	0.107356	0.657062	3
																								A29	0.143293	0.882921	10	B29	0.0258381	1	6	C29	0.927334	1	15
																								A30	0	1	0	B30	0	0.675833	0	C30	0.550595	1	24
																								A31	0.0125692	1	2	B31	0.00685859	0.969348	1	C31	0.0225186	0.988826	4
																								A32	0.107552	1	7	B32	0	1	0	C32	0.00481842	0.282551	1
																								A33	0	1	0	B33	0	0.615496	0	C33	0.181776	0.785908	4
																								A34	0	0.0447181	0	B34	0	0.51864	0	C34	0.0816378	0.593217	5
																								A35	0	0.228739	0	B35	0	0	0	C35	0.33475	0.615348	5
																								A36	0	0.0466128	0	B36	0	0	0	C36	0.924853	1	45
																								A37	0	0.785887	0	B37	0	0	0	C37	0.90559	1	37
																								A38	0	1	0	B38	0	1	0	C38	0.939951	1	48
																								A39	0	1	0	B39	0	1	0	C39	0.928276	1	49
																								A40	0.000976024	1	1	B40	0	1	0	C40	0.813834	1	36
																								A41	0	1	0	B41	0	0.916422	0	C41	0.0789446	1	4
																								A42	0	1	0	B42	0.280506	0.785343	8	C42	0.468678	0.717155	19
																								A43	0.0131155	1	1	B43	0.657036	0.876434	67	C43	0.865654	1	68
																								A44	0	1	0	B44	0.869274	1	90	C44	0.87856	1	47
																								A45	0	0.818823	0	B45	0.85354	1	65	C45	0.808255	1	27

## Sheet: Table S6
Supplementary Table 5
Taxa	Strains	Source
Oscillatoriaceae
M. vaginatus	FB020, JS001, JS002, JS027, JS010	Chihuahuan Desert, USA
M. vaginatus	PCC9802	Colorado Plateau Desert, USA
M. vaginatus	HSN003, HSN013, HSN014, HSN015, HS016	Great Basin Desert, USA
M. vaginatus	IL9, IL10, IL13, IL20, IL22, IL23	Negev Desert, IL
M. vaginatus	BN15	Sonoran Desert, USA
Lyngbya sp.	DC007	Chihuahuan Desert, USA
Schizotrichaceae
Schizothrix sp.	FB2	Chihuahuan Desert, USA
Schizothrix sp.	DW19, DW023, DW024, DW028, DW031, DW032, DW033, DW034	Great Salt Lake Desert, USA
Schizothrix sp.	HS001, HS008, HS011, HS036, HS038	Great Basin Desert, USA
Porphyrosyphonaceae
Allocoleopsis sp.	PCC7113	San Francisco, USA
Allocoleopsis sp.	DW001	Great Salt Lake Desert, USA
Crassifilum sp.	BN027, SON60, SON62	Sonoran Desert, USA
Funiculus sp.	HSN011, HSN023	Great Basin Desert, USA
Parifilum sp.	SON57	Sonoran Desert, USA
Xeronema sp.	HS024, HS035, HS041, HS003	Great Basin Desert, USA
Chroococcidiopsidaceae
Chroococcidiopsis	DW037	Great Salt Lake Desert, USA
Leptolyngbyaceae
Leptolyngbya sp.	FB001, FB005	Chihuahuan Desert, USA
Leptolyngbya sp.	HSN024	Great Basin Desert
Phormidiaceae
Phormidium sp.	HSN025	Great Basin Desert, USA
Nostocaceae
Nostoc sp.	FB021, FB022, FB025, FB026, MRMEN2, P1N2	Chihuahuan Desert, USA
Nostoc sp.	DW004, DW2.2	Great Salt Lake Desert, USA
Scytonemataceae
Scytonema sp.	FB005, T007, T8S, T10	Chihuahuan Desert, USA
Scytonema sp.	HS005, HS006, HSN006	Great Basin Desert, USA
Tolypothrix sp.	FB100	Chihuahuan Desert, USA
Tolypothrix sp.	HSN030, HSN031, HSN032, HSN033	Great Basin Desert, USA
